# Supplementary material for: Family with sequence similarity 114 member A1 orchestrates immune evasion in triple-negative breast cancer
Source: Signal Transduct Target Ther. 2025 Nov 18;10:373. doi: 10.1038/s41392-025-02472-9 (PMC12624017; doi:10.1038/s41392-025-02472-9)
Supplement: Supplementary file 2 — Supplementary Table 1 [file 41392_2025_2472_MOESM2_ESM.xlsx]

## Sheet: Patient cohort and FAM114A1 exp
Table S1. TNBC patient cohorts and correspoding FAM114A1 expression used in this study
NCT03197389 (EGAD00001006608)			FUSCC dataset (SRP157974)			TCGA dataset			NCT02489488 (PRJNA558949)			ISPY2 (GSE173839+GSE194040)			GSE169246
Patient ID	FAM114A1 (Count)		Patient ID	FAM114A1 (FPKM)		Patient ID	FAM114A1 (TPM)		Patient ID	FAM114A1 (TPM)		Patient ID	FAM114A1 (signal)		Patient ID	FAM114A1 (Count)
BIOKEY_8	17		FUSCCTNBC001	13.7686		TCGA.C8.A1HJ.01A.11R.A13Q.07	12.0731		SRR9904191	11.1824		226347	109.853		P1	335
BIOKEY_25	20		FUSCCTNBC003	17.5117		TCGA.AN.A0AR.01A.11R.A00Z.07	13.6092		SRR9904192	20.4495		625854	131.502		P2	221
BIOKEY_11	118		FUSCCTNBC004	9.339		TCGA.AR.A0U0.01A.11R.A109.07	14.9787		SRR9904196	20.7708		123591	180.822		P3	45
BIOKEY_16	168		FUSCCTNBC005	6.55688		TCGA.BH.A0RX.01A.21R.A084.07	15.242		SRR9904209	21.9775		960490	184.911		P4	435
BIOKEY_1	211		FUSCCTNBC006	3.42856		TCGA.BH.A0E0.01A.11R.A056.07	17.3761		SRR9904194	25.383		815493	190.191		P5	92
BIOKEY_14	244		FUSCCTNBC007	9.87048		TCGA.A1.A0SK.01A.12R.A084.07	17.979		SRR9904220	25.7311		663197	207.777		P6	1
BIOKEY_2	314		FUSCCTNBC008	10.8484		TCGA.E2.A14R.01A.11R.A115.07	18.0679		SRR9904183	27.1731		494946	215.129		P7	1
BIOKEY_10	353		FUSCCTNBC009	18.7383		TCGA.A2.A0ST.01A.12R.A084.07	18.4601		SRR9904215	28.9218		485637	217.284		P8	37
BIOKEY_19	388		FUSCCTNBC010	14.8698		TCGA.B6.A0IQ.01A.11R.A034.07	19.4909		SRR9904227	30.1764		668752	217.496		P9	65
BIOKEY_9	411		FUSCCTNBC011	11.4558		TCGA.D8.A143.01A.11R.A115.07	19.5202		SRR9904205	31.8184		848371	223.41
BIOKEY_15	418		FUSCCTNBC012	6.26098		TCGA.AN.A0FL.01A.11R.A034.07	20.795		SRR9904202	32.883		901843	227.075
BIOKEY_26	500		FUSCCTNBC013	16.6492		TCGA.A1.A0SO.01A.22R.A084.07	21.7437		SRR9904200	33.6677		478655	229.406
BIOKEY_31	620		FUSCCTNBC015	12.8908		TCGA.E2.A1LS.01A.12R.A157.07	22.621		SRR9904217	33.8348		483910	231.542
			FUSCCTNBC016	16.1249		TCGA.AR.A0TU.01A.31R.A109.07	22.983		SRR9904219	34.8134		574091	233.47
			FUSCCTNBC017	7.63632		TCGA.E9.A22G.01A.11R.A157.07	23.3731		SRR9904207	35.6173		147139	236.978
			FUSCCTNBC018	9.51552		TCGA.E2.A14X.01A.11R.A115.07	23.58		SRR9904222	35.9226		660534	240.455
			FUSCCTNBC019	8.43928		TCGA.A2.A0T0.01A.22R.A084.07	24.2387		SRR9904212	37.1046		231633	244.067
			FUSCCTNBC021	8.53171		TCGA.A8.A07C.01A.11R.A034.07	26.2663		SRR9904204	38.2413		824200	247.841
			FUSCCTNBC022	21.2042		TCGA.E2.A1LH.01A.11R.A14D.07	26.3047		SRR9904174	38.3347		624668	253.914
			FUSCCTNBC023	16.7196		TCGA.BH.A0E6.01A.11R.A034.07	26.6942		SRR9904203	38.4618		386299	263.22
			FUSCCTNBC024	14.9586		TCGA.AO.A124.01A.11R.A10J.07	28.0656		SRR9904193	39.417		177795	263.733
			FUSCCTNBC025	18.8265		TCGA.E2.A1B6.01A.31R.A12P.07	28.2192		SRR9904210	42.7548		651401	265.485
			FUSCCTNBC026	15.409		TCGA.E2.A14N.01A.31R.A137.07	28.3668		SRR9904185	43.8993		562033	271.179
			FUSCCTNBC027	16.2414		TCGA.B6.A0RU.01A.11R.A084.07	28.7844		SRR9904226	44.598		497010	272.61
			FUSCCTNBC028	8.77165		TCGA.AO.A12F.01A.11R.A115.07	29.2749		SRR9904178	47.0194		832056	273.619
			FUSCCTNBC030	11.807		TCGA.EW.A1PB.01A.11R.A144.07	30.3978		SRR9904201	49.5696		496973	275.249
			FUSCCTNBC031	8.25595		TCGA.A2.A04P.01A.31R.A034.07	30.7328		SRR9904214	49.7306		152197	282.276
			FUSCCTNBC032	19.8552		TCGA.AO.A0J2.01A.11R.A034.07	31.504		SRR9904211	53.2179		265106	284.453
			FUSCCTNBC033	16.0703		TCGA.AR.A1AQ.01A.11R.A12P.07	31.8535		SRR9904223	55.9089		270166	285.692
			FUSCCTNBC034	18.8513		TCGA.AQ.A04J.01A.02R.A034.07	33.1787		SRR9904190	58.815		524763	290.88
			FUSCCTNBC036	12.2336		TCGA.A2.A04U.01A.11R.A115.07	33.2288		SRR9904170	58.9		153327	291.106
			FUSCCTNBC037	13.8969		TCGA.A7.A26F.01A.21R.A169.07	33.6055		SRR9904213	58.9662		979809	295.796
			FUSCCTNBC038	14.2931		TCGA.EW.A1OV.01A.11R.A144.07	33.7071		SRR9904173	59.6296		391942	297.236
			FUSCCTNBC039	10.2835		TCGA.E9.A1ND.01A.11R.A144.07	33.8179		SRR9904206	60.9617		692885	299.106
			FUSCCTNBC040	10.0117		TCGA.BH.A18Q.01A.12R.A12D.07	33.9829		SRR9904216	62.11		872208	305.877
			FUSCCTNBC041	10.3806		TCGA.A8.A07O.01A.11R.A00Z.07	35.1636		SRR9904171	63.7846		792412	312.683
			FUSCCTNBC042	13.2625		TCGA.A2.A04T.01A.21R.A034.07	35.2239		SRR10484525	64.4893		622688	321.298
			FUSCCTNBC043	13.3394		TCGA.B6.A0RT.01A.21R.A084.07	35.5253		SRR9904221	65.4844		347516	322.891
			FUSCCTNBC044	17.4523		TCGA.A7.A26I.01A.11R.A169.07	35.6024		SRR9904224	66.5524		804233	325.694
			FUSCCTNBC045	7.15653		TCGA.AO.A0JL.01A.11R.A056.07	36.5451		SRR9904187	67.0384		115724	357.881
			FUSCCTNBC046	10.3267		TCGA.E2.A158.01A.11R.A12D.07	37.8669		SRR9904184	67.9925		597873	365.612
			FUSCCTNBC047	9.2101		TCGA.BH.A18G.01A.11R.A12D.07	38.1552		SRR9904177	76.6594		795270	371.921
			FUSCCTNBC048	12.2294		TCGA.A2.A0D2.01A.21R.A034.07	38.1619		SRR9904172	79.0736		367928	375.632
			FUSCCTNBC050	18.2915		TCGA.C8.A26X.01A.31R.A16F.07	38.2189		SRR9904198	80.8915		892390	376.681
			FUSCCTNBC052	10.2714		TCGA.A2.A04Q.01A.21R.A034.07	39.3759		SRR9904182	82.3914		651891	382.217
			FUSCCTNBC054	17.1794		TCGA.A7.A0CE.01A.11R.A00Z.07	41.514		SRR9904197	83.9059		989123	422.644
			FUSCCTNBC055	11.2556		TCGA.E2.A1LG.01A.21R.A14M.07	42.1871		SRR9904195	95.1959		289107	432.474
			FUSCCTNBC056	19.913		TCGA.C8.A12V.01A.11R.A115.07	42.6484		SRR9904179	111.908		186391	465.321
			FUSCCTNBC057	11.8218		TCGA.AN.A0AT.01A.11R.A034.07	43.1766		SRR9904208	120.291		437689	487.795
			FUSCCTNBC058	21.069		TCGA.B6.A0IK.01A.12R.A056.07	44.7947		SRR9904225	209.735		425827	652.198
			FUSCCTNBC059	16.7843		TCGA.E2.A1L7.01A.11R.A144.07	45.1244
			FUSCCTNBC063	14.2655		TCGA.AR.A1AI.01A.11R.A12P.07	45.2058
			FUSCCTNBC065	13.8303		TCGA.D8.A1XK.01A.21R.A14M.07	45.5719
			FUSCCTNBC066	10.3036		TCGA.BH.A1FC.01A.11R.A13Q.07	45.634
			FUSCCTNBC068	8.81659		TCGA.E2.A1LI.01A.12R.A157.07	46.6076
			FUSCCTNBC070	12.2379		TCGA.AN.A0XU.01A.11R.A109.07	46.993
			FUSCCTNBC072	2.65925		TCGA.A8.A09X.01A.11R.A00Z.07	47.6256
			FUSCCTNBC073	8.65313		TCGA.E2.A1AZ.01A.11R.A12P.07	47.6785
			FUSCCTNBC075	13.6983		TCGA.B6.A0IE.01A.11R.A034.07	48.7149
			FUSCCTNBC076	8.20496		TCGA.AO.A0J6.01A.11R.A034.07	49.4812
			FUSCCTNBC078	9.56131		TCGA.AN.A04D.01A.21R.A034.07	50.2982
			FUSCCTNBC079	12.5983		TCGA.A7.A26F.01B.04R.A22O.07	50.4707
			FUSCCTNBC080	11.5383		TCGA.AN.A0FX.01A.11R.A034.07	50.9967
			FUSCCTNBC081	9.57303		TCGA.A8.A08R.01A.11R.A034.07	51.5744
			FUSCCTNBC083	9.20196		TCGA.AR.A256.01A.11R.A169.07	52.2098
			FUSCCTNBC084	9.8641		TCGA.D8.A1JF.01A.11R.A13Q.07	52.4461
			FUSCCTNBC085	20.6342		TCGA.BH.A0B3.01A.11R.A056.07	53.4447
			FUSCCTNBC086	9.10484		TCGA.D8.A1XQ.01A.11R.A14M.07	53.8724
			FUSCCTNBC087	8.9035		TCGA.B6.A0RS.01A.11R.A084.07	54.9525
			FUSCCTNBC088	13.3336		TCGA.AR.A1AR.01A.31R.A137.07	55.0982
			FUSCCTNBC090	16.0426		TCGA.C8.A26Y.01A.11R.A16F.07	55.9232
			FUSCCTNBC091	16.7348		TCGA.B6.A0WX.01A.11R.A109.07	55.9542
			FUSCCTNBC092	22.6658		TCGA.B6.A0RN.01A.12R.A084.07	57.3355
			FUSCCTNBC093	11.7513		TCGA.B6.A0RE.01A.11R.A056.07	57.7041
			FUSCCTNBC095	16.8407		TCGA.D8.A13Z.01A.11R.A115.07	59.0073
			FUSCCTNBC096	30.2123		TCGA.BH.A0BG.01A.11R.A115.07	59.497
			FUSCCTNBC097	9.89968		TCGA.A7.A26G.01A.21R.A169.07	59.6794
			FUSCCTNBC098	14.3334		TCGA.A7.A0DA.01A.31R.A115.07	59.9007
			FUSCCTNBC099	18.2469		TCGA.AO.A129.01A.21R.A10J.07	60.0369
			FUSCCTNBC100	9.09012		TCGA.E2.A159.01A.11R.A115.07	60.3673
			FUSCCTNBC101	11.6116		TCGA.A2.A0SX.01A.12R.A084.07	60.408
			FUSCCTNBC102	24.5514		TCGA.A7.A26I.01B.06R.A22O.07	60.8175
			FUSCCTNBC103	10.3756		TCGA.C8.A27B.01A.11R.A169.07	61.466
			FUSCCTNBC105	10.2207		TCGA.A2.A0T2.01A.11R.A084.07	62.2709
			FUSCCTNBC107	9.89258		TCGA.A2.A0D0.01A.11R.A00Z.07	62.7014
			FUSCCTNBC110	7.20998		TCGA.EW.A1P8.01A.11R.A144.07	64.2872
			FUSCCTNBC113	15.0977		TCGA.AR.A1AY.01A.21R.A12P.07	64.5389
			FUSCCTNBC116	16.4675		TCGA.EW.A1P7.01A.21R.A144.07	64.6209
			FUSCCTNBC118	15.2073		TCGA.E2.A1LK.01A.21R.A14D.07	65.1481
			FUSCCTNBC119	14.4205		TCGA.AO.A128.01A.11R.A10J.07	67.3462
			FUSCCTNBC121	10.4821		TCGA.EW.A1P4.01A.21R.A144.07	67.8313
			FUSCCTNBC123	6.78817		TCGA.BH.A0B9.01A.11R.A056.07	67.9619
			FUSCCTNBC125	20.0734		TCGA.AO.A03U.01B.21R.A10J.07	68.0217
			FUSCCTNBC128	7.23074		TCGA.BH.A18T.01A.11R.A12D.07	70.7535
			FUSCCTNBC129	18.7896		TCGA.A2.A0CM.01A.31R.A034.07	70.9009
			FUSCCTNBC130	18.1286		TCGA.EW.A1OW.01A.21R.A144.07	70.9342
			FUSCCTNBC131	20.324		TCGA.EW.A1P1.01A.31R.A14D.07	72.2145
			FUSCCTNBC132	15.37		TCGA.AO.A0J4.01A.11R.A034.07	73.9365
			FUSCCTNBC134	7.9261		TCGA.D8.A1JG.01B.11R.A13Q.07	74.0168
			FUSCCTNBC135	8.98194		TCGA.C8.A131.01A.11R.A115.07	74.2578
			FUSCCTNBC136	15.6789		TCGA.A2.A1G6.01A.11R.A13Q.07	74.4961
			FUSCCTNBC137	14.6142		TCGA.BH.A0BL.01A.11R.A115.07	75.7333
			FUSCCTNBC138	11.8638		TCGA.D8.A27F.01A.11R.A16F.07	75.8913
			FUSCCTNBC140	23.5911		TCGA.AN.A0AL.01A.11R.A00Z.07	78.6715
			FUSCCTNBC142	12.1805		TCGA.B6.A0RG.01A.11R.A056.07	79.2246
			FUSCCTNBC143	16.7713		TCGA.D8.A142.01A.11R.A115.07	82.4215
			FUSCCTNBC145	15.3429		TCGA.D8.A147.01A.11R.A115.07	83.7286
			FUSCCTNBC146	13.4908		TCGA.AR.A0U4.01A.11R.A109.07	85.526
			FUSCCTNBC147	10.9499		TCGA.AR.A0TS.01A.11R.A115.07	86.0253
			FUSCCTNBC148	19.3983		TCGA.D8.A1JL.01A.11R.A13Q.07	86.8626
			FUSCCTNBC149	10.8902		TCGA.A1.A0SP.01A.11R.A084.07	87.812
			FUSCCTNBC150	14.3394		TCGA.C8.A134.01A.11R.A115.07	87.8638
			FUSCCTNBC152	9.67986		TCGA.E2.A1LL.01A.11R.A144.07	88.6635
			FUSCCTNBC154	9.46762		TCGA.BH.A1EW.01A.11R.A137.07	99.7405
			FUSCCTNBC155	10.8642		TCGA.AN.A0G0.01A.11R.A034.07	100.49
			FUSCCTNBC156	10.6099		TCGA.E2.A150.01A.11R.A12D.07	106.906
			FUSCCTNBC158	17.3463		TCGA.A2.A0YM.01A.11R.A109.07	110.512
			FUSCCTNBC159	6.84909		TCGA.BH.A0WA.01A.11R.A109.07	115.024
			FUSCCTNBC160	14.5611		TCGA.BH.A18V.01A.11R.A12D.07	123.163
			FUSCCTNBC161	12.8574		TCGA.BH.A0AV.01A.31R.A115.07	129.514
			FUSCCTNBC163	17.3695		TCGA.D8.A27H.01A.11R.A16F.07	150.166
			FUSCCTNBC164	7.56516		TCGA.D8.A27M.01A.11R.A16F.07	151.853
			FUSCCTNBC165	9.6889		TCGA.A2.A0YE.01A.11R.A109.07	170.311
			FUSCCTNBC166	8.23141		TCGA.BH.A0BW.01A.11R.A115.07	196.754
			FUSCCTNBC167	9.34735
			FUSCCTNBC168	14.9465
			FUSCCTNBC169	9.09521
			FUSCCTNBC170	10.8545
			FUSCCTNBC171	4.9775
			FUSCCTNBC173	7.21668
			FUSCCTNBC174	9.88226
			FUSCCTNBC175	30.1545
			FUSCCTNBC176	15.9015
			FUSCCTNBC177	11.9337
			FUSCCTNBC178	9.68711
			FUSCCTNBC179	16.6229
			FUSCCTNBC180	10.364
			FUSCCTNBC181	11.8837
			FUSCCTNBC182	9.66202
			FUSCCTNBC183	14.2938
			FUSCCTNBC184	11.3643
			FUSCCTNBC186	10.415
			FUSCCTNBC187	10.7807
			FUSCCTNBC188	18.9832
			FUSCCTNBC191	12.0637
			FUSCCTNBC194	12.2404
			FUSCCTNBC195	9.57297
			FUSCCTNBC196	9.7794
			FUSCCTNBC197	18.1075
			FUSCCTNBC198	15.5222
			FUSCCTNBC199	10.2059
			FUSCCTNBC201	21.6777
			FUSCCTNBC202	9.33348
			FUSCCTNBC203	12.5956
			FUSCCTNBC204	12.9981
			FUSCCTNBC205	7.7523
			FUSCCTNBC208	15.2255
			FUSCCTNBC210	9.973
			FUSCCTNBC211	17.4623
			FUSCCTNBC212	27.9491
			FUSCCTNBC213	3.61054
			FUSCCTNBC214	9.34727
			FUSCCTNBC215	6.63927
			FUSCCTNBC216	15.8283
			FUSCCTNBC217	19.9463
			FUSCCTNBC220	13.7553
			FUSCCTNBC223	25.011
			FUSCCTNBC225	10.3249
			FUSCCTNBC226	7.233
			FUSCCTNBC227	9.74121
			FUSCCTNBC229	8.50532
			FUSCCTNBC231	12.3572
			FUSCCTNBC232	6.50587
			FUSCCTNBC233	14.7255
			FUSCCTNBC234	11.4273
			FUSCCTNBC236	16.9153
			FUSCCTNBC237	11.6013
			FUSCCTNBC238	8.67276
			FUSCCTNBC239	10.6558
			FUSCCTNBC240	9.52568
			FUSCCTNBC241	8.88862
			FUSCCTNBC242	13.5992
			FUSCCTNBC243	10.5048
			FUSCCTNBC245	12.2839
			FUSCCTNBC246	16.9071
			FUSCCTNBC247	16.0377
			FUSCCTNBC248	11.619
			FUSCCTNBC249	11.0566
			FUSCCTNBC250	13.4385
			FUSCCTNBC251	21.7401
			FUSCCTNBC252	10.7227
			FUSCCTNBC255	13.6638
			FUSCCTNBC256	14.4927
			FUSCCTNBC257	11.8653
			FUSCCTNBC258	10.7495
			FUSCCTNBC260	12.6394
			FUSCCTNBC261	18.8566
			FUSCCTNBC262	10.5501
			FUSCCTNBC263	7.07781
			FUSCCTNBC264	10.4303
			FUSCCTNBC265	28.035
			FUSCCTNBC266	13.8813
			FUSCCTNBC267	11.5668
			FUSCCTNBC268	10.055
			FUSCCTNBC269	12.8266
			FUSCCTNBC271	10.6017
			FUSCCTNBC272	8.46698
			FUSCCTNBC273	15.6642
			FUSCCTNBC274	22.1957
			FUSCCTNBC277	16.5271
			FUSCCTNBC282	13.1972
			FUSCCTNBC283	9.26126
			FUSCCTNBC284	14.9682
			FUSCCTNBC285	13.2451
			FUSCCTNBC288	15.1685
			FUSCCTNBC289	6.35752
			FUSCCTNBC290	14.3652
			FUSCCTNBC291	18.207
			FUSCCTNBC292	13.4944
			FUSCCTNBC293	12.1902
			FUSCCTNBC295	9.89904
			FUSCCTNBC296	14.2518
			FUSCCTNBC297	12.4112
			FUSCCTNBC298	16.7434
			FUSCCTNBC300	5.93291
			FUSCCTNBC301	14.3549
			FUSCCTNBC303	24.995
			FUSCCTNBC305	10.4772
			FUSCCTNBC306	7.82913
			FUSCCTNBC307	24.8372
			FUSCCTNBC308	15.9544
			FUSCCTNBC309	10.2445
			FUSCCTNBC310	19.3572
			FUSCCTNBC312	10.9445
			FUSCCTNBC313	13.8389
			FUSCCTNBC315	12.6655
			FUSCCTNBC317	10.6177
			FUSCCTNBC320	9.53204
			FUSCCTNBC321	12.428
			FUSCCTNBC322	11.4885
			FUSCCTNBC324	18.7186
			FUSCCTNBC326	11.5727
			FUSCCTNBC327	12.7972
			FUSCCTNBC328	9.77592
			FUSCCTNBC329	16.8301
			FUSCCTNBC330	5.84729
			FUSCCTNBC332	13.64
			FUSCCTNBC333	15.1157
			FUSCCTNBC334	11.3934
			FUSCCTNBC335	9.49226
			FUSCCTNBC337	14.7437
			FUSCCTNBC339	8.70148
			FUSCCTNBC340	11.6383
			FUSCCTNBC341	22.1575
			FUSCCTNBC343	12.7396
			FUSCCTNBC344	13.7869
			FUSCCTNBC345	20.06
			FUSCCTNBC348	23.5454
			FUSCCTNBC351	13.8939
			FUSCCTNBC352	16.4636
			FUSCCTNBC354	11.1381
			FUSCCTNBC356	12.9409
			FUSCCTNBC357	12.8286
			FUSCCTNBC359	15.8318
			FUSCCTNBC360	20.4518
			FUSCCTNBC367	9.53038
			FUSCCTNBC368	12.2165
			FUSCCTNBC370	8.51569
			FUSCCTNBC374	10.2134
			FUSCCTNBC376	16.2212
			FUSCCTNBC380	9.45463
			FUSCCTNBC383	9.20289
			FUSCCTNBC384	18.0734
			FUSCCTNBC385	22.4749
			FUSCCTNBC387	17.6042
			FUSCCTNBC388	15.0607
			FUSCCTNBC389	9.56855
			FUSCCTNBC391	9.55032
			FUSCCTNBC392	15.7563
			FUSCCTNBC393	9.00121
			FUSCCTNBC394	8.99967
			FUSCCTNBC397	8.17057
			FUSCCTNBC398	8.17309
			FUSCCTNBC399	9.12185
			FUSCCTNBC400	11.6808
			FUSCCTNBC403	25.1041
			FUSCCTNBC404	15.4997
			FUSCCTNBC405	17.0867
			FUSCCTNBC406	18.0868
			FUSCCTNBC412	18.8683
			FUSCCTNBC413	24.9917
			FUSCCTNBC414	13.4344
			FUSCCTNBC415	20.2823
			FUSCCTNBC416	16.938
			FUSCCTNBC418	10.0769
			FUSCCTNBC420	18.0007
			FUSCCTNBC422	23.9297
			FUSCCTNBC423	20.5672
			FUSCCTNBC424	22.9325
			FUSCCTNBC425	14.3999
			FUSCCTNBC426	6.89797
			FUSCCTNBC427	16.4621
			FUSCCTNBC428	13.4957
			FUSCCTNBC429	11.9135
			FUSCCTNBC430	14.4821
			FUSCCTNBC431	11.1891
			FUSCCTNBC432	9.95153
			FUSCCTNBC434	17.6333
			FUSCCTNBC435	15.6779
			FUSCCTNBC437	19.7302
			FUSCCTNBC438	18.0514
			FUSCCTNBC441	14.3464
			FUSCCTNBC442	16.8029
			FUSCCTNBC443	8.69633
			FUSCCTNBC445	14.1494
			FUSCCTNBC448	15.4598
			FUSCCTNBC449	10.9916
			FUSCCTNBC450	17.8959
			FUSCCTNBC451	15.8393
			FUSCCTNBC452	19.4033
			FUSCCTNBC453	17.3836
			FUSCCTNBC455	7.54086
			FUSCCTNBC456	12.8999
			FUSCCTNBC457	10.3787
			FUSCCTNBC458	13.5055
			FUSCCTNBC460	12.1909
			FUSCCTNBC461	2.65283
			FUSCCTNBC462	16.6377
			FUSCCTNBC463	23.617
			FUSCCTNBC465	12.6904
			FUSCCTNBC466	8.34083
			FUSCCTNBC467	17.1428
			FUSCCTNBC468	16.3093
			FUSCCTNBC469	17.0533
			FUSCCTNBC470	14.3014
			FUSCCTNBC471	18.7045
			FUSCCTNBC472	17.3958
			FUSCCTNBC473	15.7855
			FUSCCTNBC474	14.4751
			FUSCCTNBC475	22.0829
			FUSCCTNBC476	15.5539
			FUSCCTNBC477	13.3743
			FUSCCTNBC478	16.7436
			FUSCCTNBC479	9.59859
			FUSCCTNBC480	8.64844
			FUSCCTNBC481	16.3981
			FUSCCTNBC482	24.868
			FUSCCTNBC483	15.6241
			FUSCCTNBC484	6.68157
			FUSCCTNBC485	18.4178
			FUSCCTNBC486	20.9881
			FUSCCTNBC487	25.981
			FUSCCTNBC488	9.78092
			FUSCCTNBC489	15.8923
			FUSCCTNBC490	11.0455
			FUSCCTNBC491	16.9832
			FUSCCTNBC492	18.1555
			FUSCCTNBC493	10.3465
			FUSCCTNBC494	17.369
			FUSCCTNBC495	17.8111
