# Supplementary material for: Family with sequence similarity 114 member A1 orchestrates immune evasion in triple-negative breast cancer
Source: Signal Transduct Target Ther. 2025 Nov 18;10:373. doi: 10.1038/s41392-025-02472-9 (PMC12624017; doi:10.1038/s41392-025-02472-9)
Supplement: Supplementary file 3 — Supplementary Table 2 [file 41392_2025_2472_MOESM3_ESM.xlsx]

## Sheet: TNBC samples and FAM114A1 expre
Table S2. TNBC patient samples for IHC and IF staining
Patient	Age	Sex	Pathological Diagnosis	TNM	Stage	ER	PR	HER2	FAM114A1 expression based on IHC
1	53	Female	Invasive ductal carcinoma	T1cN0Mx	IA	-	-	-	72.9
2	82	Female	Invasive ductal carcinoma	T2N0Mx	IIA	-	-	-	65.8
3	46	Female	Invasive ductal carcinoma	T3N0M0	IIB	-	-	-	62.5
4	56	Female	Invasive ductal carcinoma	T2N0M0	IIA	-	-	-	67.2
5	68	Female	Invasive ductal carcinoma	T2N0Mx	IIA	-	-	-	70.4
6	55	Female	Invasive ductal carcinoma	T2NoMx	IIA	-	-	-	59.6
7	53	Female	Invasive ductal carcinoma	T2N1M0	IIB	-	-	-	61.5
8	60	Female	Invasive ductal carcinoma	T4N1M0	IIIB	-	-	-	41.9
9	58	Female	Invasive ductal carcinoma	T2N0Mx	IIA	-	-	-	48.7
10	54	Female	Invasive ductal carcinoma	T2N1aMx	II B	-	-	-	46.9
11	53	Female	Invasive ductal carcinoma	T2N1aMx	IIB	-	-	-	56.3
12	41	Female	Invasive ductal carcinoma	T3N0M0	IIB	-	-	-	45.7
13	52	Female	Invasive ductal carcinoma	T2N1M1	IV	-	-	-	48.6
14	43	Female	Invasive ductal carcinoma	T3N0Mx	IIB	-	-	-	41.3
15	45	Female	Invasive ductal carcinoma	T3NoMx	IIIa	-	-	-	38.5
16	71	Female	Invasive ductal carcinoma	T2N0Mx	IIA	-	-	-	37.4
17	60	Female	Invasive ductal carcinoma	T2NoMx	IIA	-	-	-	35.6
18	59	Female	Invasive ductal carcinoma	T2N0M0	IIA	-	-	-	34.3
19	46	Female	Invasive ductal carcinoma	unknown	unknown	-	-	-	33.7
20	58	Female	Invasive ductal carcinoma	T2N2aMx	IIIA	-	-	-	32.7
21	49	Female	Invasive ductal carcinoma	T2N0Mx	IIA	-	-	-	32.5
22	42	Female	Invasive ductal carcinoma	T2N0M0	IIA	-	-	-	31.9
23	35	Female	Invasive ductal carcinoma	unknown	unknown	-	-	-	31.2
24	64	Female	Invasive ductal carcinoma	T3N3aMx	IIIc	-	-	-	30.6
25	85	Female	Invasive ductal carcinoma	T2N0M0	IIA	-	-	-	30.5
26	56	Female	Invasive ductal carcinoma	T2N0Mx	IIA	-	-	-	30.4
27	43	Female	Invasive ductal carcinoma	T2N0M0	IIA	-	-	-	30.2
28	77	Female	Invasive ductal carcinoma	T3N2aMx	IIIA	-	-	-	29.6
29	61	Female	Invasive ductal carcinoma	T3N0M1	IV	-	-	-	29.5
30	73	Female	Invasive ductal carcinoma	T2N1aMx	IIB	-	-	-	28.7
31	42	Female	Invasive ductal carcinoma	T3N1M0	IIIA	-	-	-	28.5
32	58	Female	Invasive ductal carcinoma	T2NoMx	IIA	-	-	-	28.5
33	37	Female	Invasive ductal carcinoma	T1N0M0	IA	-	-	-	27.1
34	37	Female	Invasive ductal carcinoma	T1cN1aMx	IIA	-	-	-	26.9
35	57	Female	Invasive ductal carcinoma	T2N0Mx	IIA	-	-	-	26.4
36	68	Female	Invasive ductal carcinoma	T4b1aMx	IIIB	-	-	-	26.1
37	47	Female	Invasive ductal carcinoma	unknown	unknown	-	-	-	25.4
38	77	Female	Invasive ductal carcinoma	T2N1M0	IIB	-	-	-	25.4
39	66	Female	Invasive ductal carcinoma	T2N0M0	IIA	-	-	-	25.4
40	80	Female	Invasive ductal carcinoma	T2N3M0	IIIC	-	-	-	25.4
41	69	Female	Invasive ductal carcinoma	T3NoMx	IIB	-	-	-	25.4
42	67	Female	Invasive ductal carcinoma	T1cN1aMx	IIA	-	-	-	25.4
43	48	Female	Invasive ductal carcinoma	T2N2M1	IV	-	-	-	25.1
44	36	Female	Invasive ductal carcinoma	T2N3aMx	IIIc	-	-	-	24.7
45	66	Female	Invasive ductal carcinoma	T2NoMx	IIA	-	-	-	24.7
46	62	Female	Invasive ductal carcinoma	T2N0Mx	IIIA	-	-	-	24.5
47	78	Female	Invasive ductal carcinoma	T2N0M0	IIA	-	-	-	24.3
48	76	Female	Invasive ductal carcinoma	T2N1aMx	IIB	-	-	-	24.3
49	61	Female	Invasive ductal carcinoma	T1cN2aMx	IIIA	-	-	-	24.1
50	80	Female	Invasive ductal carcinoma	T2N1aMx	II B	-	-	-	23.6
51	58	Female	Invasive ductal carcinoma	T2N0M0	IIA	-	-	-	21.6
52	73	Female	Invasive ductal carcinoma	T3N1M0	IIIA	-	-	-	21.6
53	45	Female	Invasive ductal carcinoma	T2N0M0	IIA	-	-	-	21.5
54	69	Female	Invasive ductal carcinoma	T3N1M1	IV	-	-	-	21.4
55	70	Female	Invasive ductal carcinoma	T2N3aMx	IIIc	-	-	-	20.8
56	37	Female	Invasive ductal carcinoma	T2N1M1	IV	-	-	-	20.7
57	53	Female	Invasive ductal carcinoma	T2N0M0	IIA	-	-	-	20.6
58	55	Female	Invasive ductal carcinoma	T2N0M0	IIA	-	-	-	20.6
59	62	Female	Invasive ductal carcinoma	T3N2M0	IIIA	-	-	-	20.5
60	80	Female	Invasive ductal carcinoma	T2N1bMx	IIB	-	-	-	20.5
61	62	Female	Invasive ductal carcinoma	T1cNox	IA	-	-	-	20.5
62	58	Female	Invasive ductal carcinoma	T1N1M0	IIA	-	-	-	19.7
63	59	Female	Invasive ductal carcinoma	N/A	N/A	-	-	-	18.4
64	68	Female	Invasive ductal carcinoma	T2N2M0	IIIA	-	-	-	18.1
65	52	Female	Invasive ductal carcinoma	T2N2M0	IIIA	-	-	-	17.6
66	70	Female	Invasive ductal carcinoma	T2N1aMx	IIB	-	-	-	17.3
67	41	Female	Invasive ductal carcinoma	T3N0M0	IIB	-	-	-	16.5
68	47	Female	Invasive ductal carcinoma	T4bN0Mx	IIIB	-	-	-	16.4
69	53	Female	Invasive ductal carcinoma	T3N0M1	IV	-	-	-	15.8
70	57	Female	Invasive ductal carcinoma	T2N0M0	IIA	-	-	-	15.4
71	45	Female	Invasive ductal carcinoma	T2N1M1	IV	-	-	-	15.2
72	74	Female	Invasive ductal carcinoma	T2N1aMx	IIB	-	-	-	15.1
73	59	Female	Invasive ductal carcinoma	T2N0M0	IIA	-	-	-	15.1
74	38	Female	Invasive ductal carcinoma	T2N0M0	IIA	-	-	-	14.9
75	71	Female	Invasive ductal carcinoma	T2N3aM0	IIIC	-	-	-	14.9
76	33	Female	Invasive ductal carcinoma	T4bN2aM0	IIIB	-	-	-	14.6
77	45	Female	Invasive ductal carcinoma	T2N1M1	IV	-	-	-	14.5
78	57	Female	Invasive ductal carcinoma	T2pN2aM0	IIIA	-	-	-	14.5
79	60	Female	Invasive ductal carcinoma	T2N1Mx	IIB	-	-	-	14.3
80	35	Female	Invasive ductal carcinoma	T2N0M0	IIA	-	-	-	14.3
81	64	Female	Invasive ductal carcinoma	T2NoMx	IIA	-	-	-	14
82	66	Female	Invasive ductal carcinoma	T2N3aMx	IIIc	-	-	-	14
83	53	Female	Invasive ductal carcinoma	T2N0M0	IIA	-	-	-	13.2
84	69	Female	Invasive ductal carcinoma	T3N1M1	IV	-	-	-	13.2
85	58	Female	Invasive ductal carcinoma	T2N0M1	IV	-	-	-	13.2
86	72	Female	Invasive ductal carcinoma	T3N0M0	IIB	-	-	-	13.1
87	45	Female	Invasive ductal carcinoma	T2N0Mx	IIA	-	-	-	13
88	55	Female	Invasive ductal carcinoma	T2N0M0	IIA	-	-	-	13
89	79	Female	Invasive ductal carcinoma	T2N0M0	IIA	-	-	-	12.5
90	50	Female	Invasive ductal carcinoma	T3N1M0	IIIA	-	-	-	12.4
91	53	Female	Invasive ductal carcinoma	T3N0M1	IV	-	-	-	12.1
92	48	Female	Invasive ductal carcinoma	T2N2M1	IV	-	-	-	10.6
93	51	Female	Invasive ductal carcinoma	T3N1M1	IV	-	-	-	10
94	47	Female	Invasive ductal carcinoma	N/A	N/A	-	-	-	10
95	62	Female	Invasive ductal carcinoma	N/A	N/A	-	-	-	9.5
96	61	Female	Invasive ductal carcinoma	T3N0M1	IV	-	-	-	9.4
97	49	Female	Invasive ductal carcinoma	T4bN0Mx	IIIB	-	-	-	9.4
98	48	Female	Invasive ductal carcinoma	N/A	N/A	-	-	-	9
99	51	Female	Invasive ductal carcinoma	T3N1M1	IV	-	-	-	9.1
100	52	Female	Invasive ductal carcinoma	T3N0M0	IIB	-	-	-	8.2
101	38	Female	Invasive ductal carcinoma	T3N1M1	IV	-	-	-	8
102	37	Female	Invasive ductal carcinoma	T2N1M1	IV	-	-	-	8
103	36	Female	Invasive ductal carcinoma	T3N3M0	IIIC	-	-	-	7.3
104	32	Female	Invasive ductal carcinoma	N/A	N/A	-	-	-	7.2
105	61	Female	Invasive ductal carcinoma	T2N1M0	IIB	-	-	-	4.9
106	71	Female	Invasive ductal carcinoma	N/A	N/A	-	-	-	4.6
107	51	Female	Invasive ductal carcinoma	N/A	N/A	-	-	-	4.6
108	69	Female	Invasive ductal carcinoma	T3N1M1	IV	-	-	-	3.6
109	48	Female	Invasive ductal carcinoma	N/A	N/A	-	-	-	3.5
