# Supplementary material for: Family with sequence similarity 114 member A1 orchestrates immune evasion in triple-negative breast cancer
Source: Signal Transduct Target Ther. 2025 Nov 18;10:373. doi: 10.1038/s41392-025-02472-9 (PMC12624017; doi:10.1038/s41392-025-02472-9)
Supplement: Supplementary file 5 — Supplementary Table 4 [file 41392_2025_2472_MOESM5_ESM.xlsx]

## Sheet: E2F4 and TFDP-RB binding
				Table S4. E2F4 and TFDP/RB protein complex binding affinity prediction
				Protein complex		ΔG (kcal mol-1)	Kd (M) at 25°C
				E2F4 and TFDP1	No FAM114A1	-31.8	4.8x10-24
					With FAM114A1	-36.3	2.3x10-27
				E2F4 and TFDP2	No FAM114A1	-34.2	7.7x10-26
					With FAM114A1	-38.5	5.4x10-29
				E2F4 and TFDP3	No FAM114A1	-30.5	4.2x10-23
					With FAM114A1	-32.3	2x10-24
				E2F4 and RBL1	No FAM114A1	-31.6	7.1x10-24
					With FAM114A1	-39.1	2.1x10-29
				E2F4 and RBL2	No FAM114A1	-32	3.4x10-24
					With FAM114A1	-35	2.2x10-26
