# Supplementary material for: Family with sequence similarity 114 member A1 orchestrates immune evasion in triple-negative breast cancer
Source: Signal Transduct Target Ther. 2025 Nov 18;10:373. doi: 10.1038/s41392-025-02472-9 (PMC12624017; doi:10.1038/s41392-025-02472-9)
Supplement: Supplementary file 6 — Supplementary Table 5 [file 41392_2025_2472_MOESM6_ESM.xlsx]

## Sheet: Regression analysis
		Table S5. Regression analysis between FAM114A1 expression and other tumor characteristics
		Univariate logistic regression analysis					Multivariate logistic regression analysis
		Variable	No. (%)	FAM114A1_L Frequency, No./total No. (%)	Odds Ratio (95%CI)	P-value	Odds Ratio (95%CI)	P-value
		CD274
		≤Median	176(50)	73/176(41)	1[Reference]		1[Reference]
		>Median	178(50)	104/178(58)	0.504 [0.329, 0.768]	<0.001	0.714 [0.436, 1.171]	0.18
		PDCD1
		≤Median	177(50)	64/177(36)	1[Reference]		1[Reference]
		>Median	177(50)	113/177(64)	0.321 [0.207, 0.493]	<0.001	0.383 [0.234, 0.624]	<0.001
		Tumor stage
		T1	128(36)	62/128(48)	1[Reference]
		T2	217(61)	110/217(51)	0.914 [0.590, 1.415]	0.69
		T3	9(3)	5/9(56)	0.752 [0.179, 2.964]	0.68
		N
		N0	208(59)	94/208(45)	1[Reference]		1[Reference]
		N1	97(27)	52/97(54)	0.714 [0.439, 1.156]	0.17	0.749 [0.448, 1.250]	0.27
		N2	32(9)	21/32(66)	0.432 [0.192, 0.925]	0.03	0.377 [0.161, 0.841]	0.02
		N3	17(5)	10/17(59)	0.577 [0.203, 1.561]	0.28	0.573 [0.193, 1.618]	0.3
		Note: FUSCC (SRP157974) dataset; FAM114A1_L: FAM114A1 low (≤median) expression
		Univariate logistic regression analysis					Multivariate logistic regression analysis
		Variable	No. (%)	CD8_H Frequency, No./total No. (%)	Odds Ratio (95%CI)	P-value	Odds Ratio (95%CI)	P-value
		CD274
		≤Median	176(50)	70/176(40)	1[Reference]		1[Reference]
		>Median	178(50)	107/178(60)	2.282 [1.495, 3.505]	<0.001	1.282 [0.772, 2.113]	0.33
		PDCD1
		≤Median	177(50)	59/177(33)	1[Reference]		1[Reference]
		>Median	177(50)	118/177(67)	4.000 [2.584, 6.260]	<0.001	2.906 [1.759, 4.843]	<0.001
		Tumor stage
		T1	128(36)	61/128(48)	1[Reference]
		T2	217(61)	112/217(52)	1.172 [0.757, 1.816]	0.48
		T3	9(3)	4/9(44)	0.879 [0.209, 3.466]	0.85
		N
		N0	208(59)	112/208(53)	1[Reference]
		N1	97(27)	43/97(44)	0.683 [0.419, 1.106]	0.12
		N2	32(9)	16/32(50)	0.857 [0.405, 1.815]	0.68
		N3	17(5)	6/17(35)	0.468 [0.156, 1.276]	0.15
		FAM114A1
		≤Median	177	116/177(66)	1[Reference]		1[Reference]
		>Median	177	61/177(34)	0.277 [0.177, 0.427]	<0.001	0.354 [0.222, 0.560]	<0.001
		Note: FUSCC (SRP157974) dataset; CD8_H: CD8 signature score high (>median)
