# Supplementary material for: Family with sequence similarity 114 member A1 orchestrates immune evasion in triple-negative breast cancer
Source: Signal Transduct Target Ther. 2025 Nov 18;10:373. doi: 10.1038/s41392-025-02472-9 (PMC12624017; doi:10.1038/s41392-025-02472-9)
Supplement: Supplementary file 7 — Supplementary Table 6 [file 41392_2025_2472_MOESM7_ESM.xlsx]

## Sheet: FAM114A1 signature
Table S6. FAM114A1 signature gene list
Gene list
ADAM8	KCTD11
APC	KHSRP
ARRDC3	LRRFIP1
BNIP3	MT1G
BOK	MTDH
BOLA2B	NDUFV3
CCDC85B	PDGFA
CHMP1B	PGAM1
COL4A2	PIK3CA
DDIT4	PLEKHB2
DHCR24	SDC4
DSTN	SEL1L
E2F4	SND1
EDIL3	SYT8
EGLN3	TAGLN2
ELN	TBCC
ERH	THBS1
FAM114A1	TMEM126A
FKBP1A	TMEM160
FOSL2	TXNDC17
GLIPR2	U2AF1
HMOX1	WASF2
HSP90AB1	XPNPEP1
IGFBP4
